# Supplementary material for: Quantification of gene-specific methylation of DNMT3B and MTHFR using sequenom EpiTYPER®
Source: Data Brief. 2015 Nov 26;6:39–46. doi: 10.1016/j.dib.2015.11.039 (PMC4683340; doi:10.1016/j.dib.2015.11.039)
Supplement: Supplementary file 1 — Supplementary material [file mmc1.zip]

Archive with 5 entries (5 files):
- Vanner - coi_disclosure.pdf
- Ashbury - coi_disclosure.pdf
- Ho - coi_disclosure.pdf
- King - coi_disclosure.pdf
- Taylor - coi_disclosure.pdf
